# Supplementary material for: Attenuation of HOIL-1L ligase activity promotes systemic autoimmune disorders by augmenting linear ubiquitin signaling
Source: JCI Insight. 2024 Feb 8;9(3):e171108. doi: 10.1172/jci.insight.171108 (PMC10967397; doi:10.1172/jci.insight.171108)
Supplement: Supporting data values [file jciinsight-9-171108-s209.xlsx]

## Sheet: Fig_1G
SS-A
	+/+	DRING1/DRING1
#1	1504.88	4196.35
#2	2022.85	2286.35
#3	1420.95	2944.53
#4	2638.15	3964.85
#5	1837.65	3650.7
#6	1737.25	4015.9

## Sheet: Fig_1H
SS-B
	+/+	DRING1/DRING1
#1	930.625	3980
#2	921.775	3147.55
#3	306.825	3605.72
#4	1605.17	3340.75
#5	3142.03	2178.2
#6	3030.53	5574.25

## Sheet: Fig_1I
TNFa				ICAM
	+/+	DRING1/DRING1			+/+	DRING1/DRING1
#1	1	3.327		#1	1	1.739
#2	1.562	4.32		#2	0.758	1.914
#3	1.691	2.626		#3	0.837	1.217
#4	2.619	2.04		#4	0.656	1.361
#5	1.288	2.75		#5	0.741	1.369
IkBa				VCAM
	+/+	DRING1/DRING1			+/+	DRING1/DRING1
#1	1	1.451		#1	1	2.633
#2	0.846	1.355		#2	1.195	3.241
#3	1.206	1.154		#3	1.55	3.402
#4	1.355	1.943		#4	1.646	1.969
#5	1.154	1.751		#5	0.871	2.438
A20
	+/+	DRING1/DRING1
#1	1	2.503
#2	1.286	3.164
#3	1.297	2.368
#4	1.206	2.196
#5	1.583	2.658

## Sheet: Fig_２A
spleen
	+/+	DRING1/+	DRING1/DRING1
#1	105	258	143
#2	107	120	200
#3	101	143	161
#4	94.2	126	121
#5	92.6	155	147
#6	115		227
#7	96

## Sheet: Fig_2C
IgM					IgG2a
	+/+	DRING1/+	DRING1/DRING1			+/+	DRING1/+	DRING1/DRING1
#1	619.446	587.569	631.531		#1	94.968	167.238	197.87
#2	596.736	677.264	715.392		#2	95.4984	107.3	169.89
#3	477.767	585.798	790.919		#3	28.1349	128.782	141.513
#4	268.999	780.294	909.367		#4	68.1817	158.088	143.369
#5	499.228		923.014		#5			123.611
IgA					IgG2b
	+/+	DRING1/+	DRING1/DRING1			+/+	DRING1/+	DRING1/DRING1
#1	538.41	454.892	598.788		#1	696.088	544.341	949.092
#2	331.662	982.573	594.026		#2	730.677	680.327	896.929
#3	244.334	524.126	569.932		#3	543.085	634.161	1329.16
#4	310.425	500.699	868.77		#4	491.48	1205.72	1144.22
#5	299.759		687.258		#5	419.93		1158.86
IgG1					IgG2c
	+/+	DRING1/+	DRING1/DRING1			+/+	DRING1/+	DRING1/DRING1
#1	215.684	644.748	681.919		#1	202.683	138.656	252.111
#2	636.783	925.657	622.445		#2	237.095	198.512	235.844
#3	378.176	778.034	699.974		#3	201.014	239.181	236.886
#4	819.453	359.059	629.879		#4	95.4841	241.683	323.438
#5	463.67				#5	168.062		280.475
					IgG3
						+/+	DRING1/+	DRING1/DRING1
					#1	521.109	959.132	1292.2
					#2	326.852	1645.06	1074.35
					#3	729.769	848.591	1101
					#4	1038.35	875.416	1377.17
					#5	1139.17

## Sheet: Fig_3B
ANA					ds-DNA
	+/+	DRING1/+	DRING1/DRING1			+/+	DRING1/+	DRING1/DRING1
#1	5750.35	5810.65	15992		#1	18938.9	28791.2	36316.4
#2	880.35	21141.8	5916.8		#2	20000.3	23749.3	44059.4
#3	10041.5	3311.75	8263.75		#3	19119.2	16792.2	23218.7
#4	5576.7	13922.5	15820.8		#4	15601.5	25008.1	39538.2
#5	10084.9	7598	15958.3		#5	25293.9		36745.1
#6	4496.05		12750.2		#6	10641.4		35843.6
#7			16718.1		#7			26345.1

## Sheet: Fig_3C
Leukocyte number					B cell number
(×103/mm3)	+/+	DRING1/+	DRING1/DRING1		(×103/mm3)	+/+	DRING1/+	DRING1/DRING1
#1	6.36	5.52	2.52		#1	2.8	1.81	0.595
#2	3.96	2.94	1.62		#2	1.25	1.3	0.305
#3	4.98	4.86	2.4		#3	2.64	1.91	0.751
#4	3.6	2.82	2.16		#4	1.15	1.01	0.721
#5	8.58	3.78	2.22		#5	4.82	1.88	1.24
T cell number					Neutrophil cell number
(×103/mm3)	+/+	DRING1/+	DRING1/DRING1		(×103/mm3)	+/+	DRING1/+	DRING1/DRING1
#1	1.66	2.23	0.509		#1	0.495	0.679	0.499
#2	1.31	0.635	0.402		#2	0.879	0.429	0.514
#3	1.88	1.37	0.458		#3	0.0503	0.343	0.518
#4	1.14	0.623	0.393		#4	0.554	0.533	0.382
#5	1.57	0.62	0.24		#5	0.559	0.45	0.36

## Sheet: Fig_3E
A20		+/+	DRING1/+	DRING1/DRING1		ICAM		+/+	DRING1/+	DRING1/DRING1
	#1	1	2.062	2.075			#1	0.964	1.776	1.602
	#2	0.812	1.907	2.135			#2	1	1.603	1.974
	#3	1.094	1.71	1.969			#3	0.992	1.435	2.042
	#4	1.151	1.995	1.627			#4	0.936	1.444	1.384
	#5	1.183	1.899	2.113			#5	1.426	1.717	2.19
TNFa		+/+	DRING1/+	DRING1/DRING1		IP-10		+/+	DRING1/+	DRING1/DRING1
	#1	1	3.429	2.489			#1	1	4.875	3.857
	#2	0.812	3.475	4.408			#2	0.646	3.469	3.947
	#3	1.132	2.185	4.021			#3	0.846	4.076	6.182
	#4	1.128	2.5	1.836			#4	1.041	4.892	3.934
	#5	1.696	3.694	3.899			#5	1.105		7.165
IL-6		+/+	DRING1/+	DRING1/DRING1		MX1		+/+	DRING1/+	DRING1/DRING1
	#1	1.566	4.526	4.136			#1	1	4.524	3.247
	#2	1	5.07	3.772			#2	1.53	2.412	3.143
	#3	2.416	3.05	9.584			#3	1.208	2.226	5.479
	#4	1.851	1.602	2.485			#4	1.194	2.404	3.086
	#5	1.616	5.571	4.982			#5	3.512	3.638	5.794
IL-1b		+/+	DRING1/+	DRING1/DRING1		MX2		+/+	DRING1/+	DRING1/DRING1
	#1	0.991	3.094	3.406			#1	1	1.378	1.848
	#2	1	4.911	5.831			#2	1.065	1.232	1.708
	#3	1.209	2.846	8.303			#3	0.914	1.187	2.093
	#4	1.212	3.527	1.785			#4	0.973	1.422	1.314
	#5	1.101	6.481	2.321			#5	1.696	1.512	1.62

## Sheet: Fig_3G
Lung
	+/+	DRING1/+	DRING1/DRING1
#1	0	0.9	1.7
#2	0.1	0.6	2.2
#3	0.4	0.8	3
#4	0.4	1.7	2.8
#5	0.2	2	2.6
#6	0.2	1.6	2.3
#7	0.3	1.6	1.8
Liver
	+/+	DRING1/+	DRING1/DRING1
#1	0	0.4	0.9
#2	0.2	0.8	1.2
#3	0.1	0.9	0.8
#4	0.4	0.5	0.9
#5	0.6	0.4	0.7
#6	0.7	1.2	0.9
#7	0.1	0.2	1.1
Pancreas
	+/+	DRING1/+	DRING1/DRING1
#1	0	1	1.2
#2	0.4	1.4	0.8
#3	0.4	0.6	1
#4	0.2	1	1.2
#5	0	0.6	1.2
#6	0.2	1	0.8
#7	0.2	1.8	0.6
Adipose tissue
	+/+	DRING1/+	DRING1/DRING1
#1	0	0.2	0.4
#2	0	0.6	1
#3	0.2	0.6	1.8
#4	0	1.6	1.6
#5	0.2	0.4	1
#6	0.4	0.8	0.6
#7	0.2	0.8	1.4
Stomach
	+/+	DRING1/+	DRING1/DRING1
#1	0	0.8	1
#2	0.4	0.4	0.6
#3	0.4	1.4	1
#4	0.6	0.2	0.8
#5	0.4	0.2	1.2
#6	0.2	0	1.4
#7	0.4	0.4	0.4

## Sheet: Fig_4B
% CD69 in CD4 T cells
	+/+	DRING1/+	DRING1/DRING1
#1	25.1	25.8	40.9
#2	22.1	35	46.1
#3	25	34.4	42.9
#4	29.1	31.9	35.7
#5	21.3	37.2	58.3
% CD69 in CD8 T cells
	+/+	DRING1/+	DRING1/DRING1
#1	5.5	7.21	16.3
#2	4.03	8.66	20.2
#3	5.13	8.78	20.6
#4	7.92	11.2	20.9
#5	3.4	15.5	27.5

[truncated: 28 more sheets: Fig_4D, Fig_4F, Fig_4H, Fig_4K, Fig_4L, Fig5_B, Fig_5C, Fig_5E, Fig_5F, Fig_5I, Fig_5J, Fig_6H, Fig_6J, Fig_6M, Fig_6N, S_Fig_3C, S_Fig3E, S_Fig4A, S_Fig4C, S_Fig4E …]
